# Supplementary material for: Alignment-free method for DNA sequence clustering using Fuzzy integral similarity
Source: Sci Rep. 2019 Mar 6;9:3753. doi: 10.1038/s41598-019-40452-6 (PMC6403383; doi:10.1038/s41598-019-40452-6)
Supplement: Supplementary file 5 — Dataset 5 [file 41598_2019_40452_MOESM5_ESM.zip]

Archive with 13 entries (12 files):
- run/media/snandi/NEW VOLUME/DNA submission/MODIFIED_sci.Rep_26_07_18/collection_of_mts/
- run/media/snandi/NEW VOLUME/DNA submission/MODIFIED_sci.Rep_26_07_18/collection_of_mts/11_AMF.mts
- run/media/snandi/NEW VOLUME/DNA submission/MODIFIED_sci.Rep_26_07_18/collection_of_mts/24_eutherian_mammals.mts
- run/media/snandi/NEW VOLUME/DNA submission/MODIFIED_sci.Rep_26_07_18/collection_of_mts/29_escherichia_shigella.mts
- run/media/snandi/NEW VOLUME/DNA submission/MODIFIED_sci.Rep_26_07_18/collection_of_mts/30_bacteria.mts
- run/media/snandi/NEW VOLUME/DNA submission/MODIFIED_sci.Rep_26_07_18/collection_of_mts/30_coronavirus.mts
- run/media/snandi/NEW VOLUME/DNA submission/MODIFIED_sci.Rep_26_07_18/collection_of_mts/40_bacterial_isolates.mts
- run/media/snandi/NEW VOLUME/DNA submission/MODIFIED_sci.Rep_26_07_18/collection_of_mts/41_mammalian.mts
- run/media/snandi/NEW VOLUME/DNA submission/MODIFIED_sci.Rep_26_07_18/collection_of_mts/48_HEV.mts
- run/media/snandi/NEW VOLUME/DNA submission/MODIFIED_sci.Rep_26_07_18/collection_of_mts/58_mixed.mts
- run/media/snandi/NEW VOLUME/DNA submission/MODIFIED_sci.Rep_26_07_18/collection_of_mts/59_ebolaviruses.mts
- run/media/snandi/NEW VOLUME/DNA submission/MODIFIED_sci.Rep_26_07_18/collection_of_mts/9_large_mamallian_datasets.mts
- run/media/snandi/NEW VOLUME/DNA submission/MODIFIED_sci.Rep_26_07_18/collection_of_mts/readme.docx
